# Supplementary material for: Identification and Functional Exploration of the ALKBH Gene Family in Oriental Melon Fruit Ripening
Source: Int J Mol Sci. 2025 Apr 29;26(9):4254. doi: 10.3390/ijms26094254 (PMC12071693; doi:10.3390/ijms26094254)
Supplement: Supplementary file 1 [file ijms-26-04254-s001.zip]

Archive with 1 entries (1 files):
- ijms-3525415-supplementary.pdf
